# Supplementary material for: A protocol for evaluating the entomological impact of larval source reduction on mosquito vectors at hotel compounds in Zanzibar
Source: PLoS One. 2023 Nov 27;18(11):e0294773. doi: 10.1371/journal.pone.0294773 (PMC10681246; doi:10.1371/journal.pone.0294773)
Supplement: S1 File — (R) [file pone.0294773.s001.R]

##Scrip for simulating statistical power described in the study protocol entitled
##A protocol for evaluating the entomological impact of larval source reduction on mosquito vectors at hotel compounds in Zanzibar
##Author: Ayubo Kampango
###Last update:09/05/2023


####Simulation of dataset####

OLRE<-factor(formatC(1:720, flag="0", width=3))
Month<-rep(1:12, each=30, length.out=720)
Hotel.ID<-rep(LETTERS[1:4], each =7,length.out=720)
Intervention<- rep(c("Control","Treatment"), each=14, length.out=720)
Replicate<-rep(1:7, length.out=720)


Season<-Month
Season[Season %in% c(4,5,6,10,11,12)]<-"Rainy"
Season[!Season %in% "Rainy"]<-"Dry"

###Covariates data frame
hotel.data<-data.frame(OLRE,Month, Season, Hotel.ID,Intervention,Replicate)

###Convert characters/string to factors and integer to numeric
hotel.data$Hotel.ID<-factor(paste("Hotel ", hotel.data$Hotel.ID, sep = ""))
hotel.data$Intervention<-factor(hotel.data$Intervention)
hotel.data$Season<-factor(hotel.data$Season)
hotel.data$Month<-as.numeric(hotel.data$Month)
hotel.data$Replicate<-as.numeric(hotel.data$Replicate)


##################Created simulated dataset
set.seed(12345)
library(GLMMmisc)

sim.HotelMosqCount<-
  sim.glmm(
    design.data = hotel.data,
    fixed.eff =
      list(
        intercept = log(10),
        Season=log(
          c(Dry=1,
            Rainy=5)),
        Intervention =
          log( 
            c(Control = 1, 
              Treatment = 0.6))),
    rand.V=
      inv.mor(
        c(
          Hotel.ID = 2,
          Replicate=1)
        ),         
    distribution = "negbinomial", 
    theta = 0.5)

####Explore simulated dataset
par(mfrow=c(2,2), mar=c(4,5,3,2))
boxplot(response~Season, data = sim.HotelMosqCount)
boxplot(response~Hotel.ID, data = sim.HotelMosqCount)
boxplot(response~Intervention, data = sim.HotelMosqCount)
hist(sim.HotelMosqCount$response, main="distribution")

###fit probable effect using GLMM
library(lme4)
sim.fit<-glmer.nb(response~Intervention+(1|Hotel.ID)+(1|Replicate),
                  data=sim.HotelMosqCount, 
                  control=glmerControl(optimizer = "bobyqa"))

summary(sim.fit)
exp(fixef(sim.fit))

####Estimate power
library(simr)

sim.power.treat<-powerSim(sim.fit)
mean(sim.treat$pval<0.05)

powerCurveTreat<-powerCurve(sim.fit, within = "Hotel.ID")

plot(powerCurveTreat, 
     xlab = "Number of observation (in days) by hotel")
     
     
##########plot power using ggplot####
library(openxlsx)
Sample.Power<-readxl::read_xlsx("Sampling_Power.xlsx", sheet = 1, 
                                range = "A1:D11")

library(ggplot2)
library(dplyr)
library(scales)


Sample.Power%>%
  ggplot(aes(x=Days,y=Power))+
  geom_pointrange(aes(ymin=LCI, ymax=UCI), 
                  shape=19, size=2, fatten = 2, colour="steelblue")+
  geom_hline(yintercept = 80, linetype=2)+
  scale_y_continuous(expand = c(0.01,0.1),breaks =c(20,40,60,80), 
                     labels = scales::label_percent(scale = 1))+
  scale_x_continuous(expand = c(0.01,0.1),
                     breaks = c(3, 25, 50, 75, 100, 125,150, 177))+
  labs(x="Days/Hotel", y="Sample size power")+
  theme_test()+
    theme(
      axis.text.x = element_text(colour="black", size = 15),
      axis.text.y = element_text(colour = "black", size=15),
      axis.title.y = element_text(margin(margin(0,0,b=1, 0, unit = "cm")), 
                                colour = "black", size = 17, face="bold"),
      axis.title.x = element_text(margin(margin(0.5,0,b=1, 0, unit = "cm")), 
                                  colour = "black", size = 17, face="bold"))

####Save power plot
ggsave("simPower.tiff", 
       width = 15, height = 11, 
       units = "cm", dpi = 300)   
